# Supplementary material for: Nonlinear Granger Causality between Health Care Expenditure and Economic Growth in the OECD and Major Developing Countries
Source: Int J Environ Res Public Health. 2018 Sep 7;15(9):1953. doi: 10.3390/ijerph15091953 (PMC6163394; doi:10.3390/ijerph15091953)
Supplement: Supplementary file 1 [file ijerph-15-01953-s001.zip]

Archive with 1 entries (1 files):
- ijerph-338515-SI.xlsx
