# Supplementary material for: Nonlinear Granger Causality between Health Care Expenditure and Economic Growth in the OECD and Major Developing Countries
Source: Int J Environ Res Public Health. 2018 Sep 7;15(9):1953. doi: 10.3390/ijerph15091953 (PMC6163394; doi:10.3390/ijerph15091953)
Supplement: Supplementary file 1 [file ijerph-15-01953-s001.zip › ijerph-338515-SI.xlsx]

## Sheet: Per capital GDP
	Australia	Austria	Belgium	Canada	Finland	Ireland	Iceland	Japan	Korea, Rep.	New Zealand	Norway	Portugal	Spain	UK	US	China	Brazil	India	Mexico	South Africa
1971	3487.61	2375.24	3099.43	4586.26	2718.21	1705.62	3278.65	2234.26	316.831	2773.32	3736.35	1064.64	1358.47	2649.8	5623.44
1972	3940.86	2917	3852.15	5141.62	3180.01	2082.52	4047.62	2917.66	339.275	3294.65	4413.58	1302.39	1704.17	3030.43	6109.93
1973	4759.99	3881.35	4927.2	5870.6	4176.27	2426.67	5481.73	3931.3	426.304	4323.2	5689.59	1748.16	2241.45	3426.28	6741.33
1974	6469.08	4619.6	5764.5	7043.47	5301.54	2519.42	7098.03	4281.36	588.791	4610.11	6811.53	2000.61	2742.46	3665.86	7242.44
1975	6987.82	5272.89	6737.25	7489.94	6260.19	2976.34	6506.87	4581.57	646.175	4171.77	8204.45	2127.85	3201.12	4299.75	7820.07
1976	7469.2	5664.71	7281.82	8783.72	6744.7	2922.47	7645.18	5111.3	874.64	4373.84	8927.2	2173.5	3270.41	4138.17	8611.4
1977	7757.72	6794.22	8472.06	8892.76	7074.36	3430.46	10038.5	6230.34	1105.57	4950.27	10266.1	2267.59	3617.74	4681.44	9471.31
1978	8233.59	8185.7	10344.9	9096.06	7634.48	4404.34	11328.5	8675.01	1468.08	5936.65	11462.6	2457.55	4344.61	5976.94	10587.3	156.396
1979	9272.76	9770.17	11873.8	10012.4	9339.18	5435.34	12743.8	8953.59	1857.82	6667.82	13046.5	2755.9	5754.54	7804.76	11695.6	183.985
1980	10186.1	10843.4	12932.9	11135.4	11232.3	6378.74	14942.8	9307.84	1778.48	7467.48	15772.2	3368.7	6191.71	10032.1	12597.7	194.806
1981	11826	9362.64	10679.7	12297.8	10934.6	5992.08	15260.8	10212.4	1968.87	7813.89	15512.5	3246.29	5356.58	9599.31	13993.2	197.07
1982	12758.7	9387.68	9393.89	12439.7	10945.3	6166.73	13823.7	9428.87	2075.94	7656.48	15224.9	3080.25	5145.69	9146.08	14439	203.337
1983	11510.1	9514.43	8893.59	13377.9	10505.8	5921.1	11767.1	10214	2268.18	7598.11	14927.5	2735.76	4466.34	8691.52	15561.4	225.431
1984	12429.1	8969.41	8502.55	13826.6	10841.6	5697.66	12057.2	10786.8	2474.47	6713.6	14989.5	2523	4477.79	8179.19	17134.3	250.714
1985	11434.4	9150	8797.67	14060.5	11405.9	6017.68	12462.1	11465.7	2542.04	7600.72	15753.6	2705.46	4686.89	8652.22	18269.4	294.457
1986	11361.3	13051.6	12235.2	14403.8	14962.3	8120.2	16540	16882.3	2906.17	9427.72	18883.3	3862.33	6495.81	10611.1	19115.1	281.929
1987	11625.6	16353.3	15216.9	16245.5	18580.7	9591.39	22636.5	20355.6	3627.6	12331.1	22505.9	4804.34	8217.23	13118.6	20100.9	251.812
1988	14261.3	17536.3	16478.8	18864.3	22056.7	10726.5	24651.6	24592.8	4813.28	13759	24207.3	5624.25	9676.77	15987.2	21483.2	283.538
1989	17811	17426.9	16613.5	20638.3	23983.8	11186.9	22617.5	24505.8	5860.4	13312.2	24281.1	6056.98	10653	16239.3	22922.4	310.881
1990	18221.7	21628.8	20710.7	21371.3	28380.5	14045.2	25592.1	25123.6	6642.45	13663.2	28242.9	7885.39	13767.4	19095.5	23954.5	317.885
1991	18836.8	22356.9	21154.3	21664.6	25503.2	14101.1	27021.8	28540.8	7675.69	12230.1	28596.9	8959.87	14771.7	19900.7	24405.2	333.142
1992	18591.2	24820.2	23497.7	20771.3	22337.5	15729.9	27345.7	31013.6	8140.22	11793	30524	10811.6	16068.4	20487.2	25493	366.46
1993	17657.2	24023.5	22403.2	20017.4	17617	14671.6	23772.3	35451.3	8869.02	13094.2	27963.7	9535.59	13303.7	18389	26464.9	377.39
1994	18079.3	25584.9	24338.2	19859.2	20305.6	15918.7	24214.7	39268.6	10275.3	15280.5	29315.8	9978.3	13378.8	19709.2	27776.6	473.493
1995	20360.2	30252.8	28565.9	20577.5	26273.5	19177.4	26851	43440.4	12403.9	17400.4	34875.2	11782.5	15429.9	22755.6	28782.2	609.657	4840.79	370.101	3655.6	3693.68
1996	21917.7	29742.4	27701.9	21183.2	25777.6	20856.3	27897	38436.9	13254.6	18794.4	37321.4	12185.1	16069.2	23948	30068.2	709.413	5156.81	396.015	4153.15	3440.86
1997	23522.8	26646.9	25027.8	21770.1	24676.5	22540.3	28016.8	35021.7	12196.8	17474	36628.5	11578.4	14696.2	26357.5	31572.7	781.744	5271.41	411.388	4939.82	3495.11
1998	21340.1	27289.6	25541.7	20887.8	25989.4	24271.2	30901	31902.8	8133.73	14738.3	34788.8	12202.7	15340.3	27759.3	32949.2	828.58	5075.63	409.194	5079.97	3104.98
1999	20536.4	27116.7	25444.1	22167.2	26178.8	26308.4	32198.9	36026.6	10432.2	15322	36371.4	12474.8	15678.2	28154.4	34620.9	873.287	3469.5	437.586	5777.23	3032.31
2000	21665.1	24517.3	23207.4	24124.2	24253.3	26241.9	31813.4	38532	11947.6	13641.1	38146.7	11502.4	14676.7	27769.9	36449.9	959.372	3739.12	438.865	6720.9	2982
2001	19495.1	24489.7	23121.6	23691.6	24913.2	28223.5	28585.9	33846.5	11255.9	13882.9	38549.6	11729.1	15323.6	27284.2	37273.6	1053.11	3146.95	447.014	7031.38	2621.55
2002	20059.5	26351.4	25052.3	24167.8	26834	32539	31996.2	32289.4	12788.6	16874.3	43061.2	12882.3	17019.5	29603.5	38166	1148.51	2819.65	466.201	7106.08	2461.36
2003	23440	32102.9	30744	28172.1	32816.2	41107.2	39044.1	34808.4	14219.2	21913.7	50111.7	15772.7	21495.7	34007.9	39677.2	1288.64	3059.59	541.135	6752	3678.1
2004	30440.9	36693.4	35589.7	31979.9	37636.1	47631.1	46917.3	37688.7	15921.9	25420.2	57570.3	18045.6	24918.6	39824.8	41921.8	1508.67	3623.05	621.318	7199.06	4745.07
2005	33983	38242	36967.3	36189.6	38969.2	50886.8	56249.8	37217.6	18657.5	27750.9	66775.4	18784.9	26510.7	41524.1	44307.9	1753.42	4770.18	707.008	7986.8	5277.93
2006	36084.9	40431	38852.4	40386.7	41120.7	54326.1	56103.5	35434	20917	26670.9	74114.7	19821.4	28482.6	44016.7	46437.1	2099.23	5860.15	792.026	8767.92	5506.2
2007	40957.8	46586.7	44403.8	44544.5	48288.5	61388.2	68348.3	35275.2	23101.5	32509.7	85128.7	22780.1	32709.4	49949.2	48061.5	2695.37	7313.56	1018.17	9330.34	5994.2
2008	49628.1	51386.4	48424.6	46596.3	53401.3	61235.4	55575.3	39339.3	20474.9	31287.6	96880.5	24815.6	35578.7	46523.3	48401.4	3471.25	8787.61	991.485	9689.05	5695.06
2009	42715.1	47654.2	44880.6	40773.5	47107.2	51983.8	40461.9	40855.2	18338.7	28200.9	80017.8	23064	32333.5	38010.1	47001.6	3838.43	8553.38	1090.32	7748.12	5831.12
2010	51845.7	46659.8	44382.9	47445.8	46205.2	48541.5	41676.4	44507.7	22151.2	33692.2	87646.3	22540	30737.8	38708.7	48374.1	4560.51	11224.2	1345.77	8959.58	7275.38
2011	62216.5	51123.6	47699.8	52083.8	50787.6	52564.3	46000	48173.9	24155.8	38426.7	100575	23194.7	31832.2	41243.1	49781.8	5633.8	13167.5	1461.67	9834.47	7976.47
2012	67646.1	48333.6	44740.6	52496.7	47415.6	49231.4	44333.9	48629.2	24454	40066.6	101564	20577.4	28562.3	41538.3	51433	6337.88	12291.5	1446.99	9820.53	7478.23
2013	67652.7	50504.7	46508.1	52413.7	49638.1	52034.8	47810.2	40488.2	25997.9	42928.1	102910	21618.7	29210.1	42407.4	52749.9	7077.77	12216.9	1452.2	10298.9	6822.16
2014	62004.8	51322.6	47346.8	50440.4	49914.6	55503.3	52475.1	38139.4	27989.4	44380.4	97005.5	22077.5	29600.5	46412.1	54539.7	7683.5	12026.6	1573.12	10452.8	6437.88
2015	56290.6	43636.8	40454.2	43315.7	42403.5	61093.7	50722	34523.7	27221.5	37808	74481.8	19222.9	25684.7	43929.7	56115.7	8069.21	8757.21	1596.47	9152.87	5744.32

## Sheet: Per capital Health expenditure
	Australia	Austria	Belgium	Canada	Finland	Iceland	Ireland	Japan	Korea	New Zealand	Norway	Portugal	Spain	UK	US	China(Yuan)	Brazil	India	Mexico	South Africa
1971	223.592	201.962	168.506	324.051	190.192	227.884	149.629	157.096	16.0407	214.799	156.778	54.6689	109.724	162.026	357.983
1972	239.178	222.286	191.556	347.94	216.327	243.867	165.665	179.362	16.0358	235.239	185.952	76.1216	129.461	178.671	397.101
1973	264.03	249.202	228.296	368.62	235.871	247.877	184.155	196.173	16.3623	265.713	210.158	96.4832	142.633	196.969	439.302
1974	322.329	295.066	262.27	403.084	260.844	321.648	222.479	228.753	16.6344	333.793	236.543	112.177	177.038	241.781	495.123
1975	401.851	412.063	352.029	474.417	315.778	377.22	256.046	281.41	28.8199	402.833	292.642	154.493	200.278	276.125	560.745
1976	430.061	471.718	406.305	522.471	353.204	391.71	263.336	305.551	34.0852	391.363	333.312	163.886	240.24	301.144	638.856
1977	472.899	521.641	469.131	565.526	387.709	444.895	284.548	343.955	37.9691	404.324	382.545	162.3	273.087	321.401	726.237
1978	510.716	579.84	531.626	620.348	421.685	538.854	338.865	397.026	48.0566	482.422	465.255	182.187	294.727	354.613	808.888	11.5
1979	554.763	660.091	586.815	678.415	476.09	684.593	392.567	459.131	72.2968	480.546	478.837	200.329	313.072	392.819	908.962	12.9
1980	615.726	742.519	645.006	766.24	538.641	723.158	481.133	544.631	83.6991	482.241	528.585	264.232	351.26	446.955	1036.31	14.5
1981	697.371	693.666	750.477	882.513	606.491	832.769	508.173	622.716	100.321	534.019	588.469	305.331	390.963	505.576	1191.54	16
1982	731.903	747.872	829.776	993.885	670.517	933.913	535.74	695.724	112.25	595.172	647.029	333.139	425.685	531.47	1329.67	17.5
1983	773.471	779.492	886.482	1073.74	724.679	1027.84	553.576	751.883	126.275	624.221	719.504	326.466	461.25	597.804	1451.94	20.1
1984	817.287	814.064	919.279	1149.56	775.88	1033.64	581	783.936	135.598	647.762	741.472	339.036	467.168	622.038	1590.67	23.2
1985	881.239	879.566	971.091	1232.73	877.317	1132.14	618.649	863.347	151	611.477	805.05	389.013	480.468	654.417	1735.16	26.4
1986	941.163	933.763	1033.5	1312.98	930.155	1300.31	619.586	894.627	163.296	660.967	919.871	456.335	500.648	685.171	1847.78	29.4
1987	981.621	1015.93	1099.88	1372.98	1005.42	1466.43	635.824	952.021	181.644	741.385	993.567	484.245	548.077	747.819	1990.55	34.7
1988	1039.89	1083.25	1188.21	1464.76	1061.16	1610.3	661.799	1004.32	217.35	836.142	1042.93	561.741	661.578	803.878	2210.7	44
1989	1091.33	1189.91	1262.5	1570.8	1161.17	1619.73	685.567	1051.38	274.271	894.464	1060.17	573.341	734.866	845.364	2440.06	54.6
1990	1154.04	1507.93	1354.44	1691.95	1297.92	1610.3	750.579	1116.71	304.946	972.917	1291.48	616.919	835.337	887.939	2700.35	65.4
1991	1229.39	1608.98	1481.86	1828.69	1439.38	1680.03	849.226	1195.99	329.383	1033.67	1422.38	730.107	910.141	973.449	2915.95	77.1
1992	1307.22	1724.73	1569.64	1916.42	1449.29	1683.05	929.928	1283.33	366.431	1077.73	1528.93	773.895	992.322	1079	3113.85	93.6
1993	1381.11	1874.61	1611.03	1966.95	1347.92	1747.65	980.492	1371.31	387.344	1105.32	1574.59	808.512	1048.01	1144.03	3299.98	116.3
1994	1470.81	2041.34	1648.97	1997.07	1325.36	1792.72	1037.98	1469.1	407.259	1185.4	1659.93	828.153	1081.3	1227.62	3441.96	146.9
1995	1554.8	2120.48	1710.45	2001.23	1418.18	1851.57	1124.79	1469.51	457.95	1243.04	1750.88	984.182	1157.12	1273.73	3598.4	177.9	314.296	15.822	172.44	310.864
1996	1645.02	2188.03	1804.54	2001.87	1481.59	1935.75	1184	1501.21	523.59	1272.29	1910.41	1056.81	1215.59	1351.19	3747.61	221.4	346.297	15.94	179.254	296.253
1997	1730.74	2298.85	1849.89	2097.9	1538.62	2061.61	1291.5	1607.61	556.243	1358.1	2204.65	1115.41	1263.02	1398.72	3906.51	258.6	353.305	18.435	218.918	305.338
1998	1858.29	2452.24	1920.76	2245.93	1587.6	2410.43	1381.37	1656.82	547.868	1451.65	2354.42	1166.53	1340.53	1470.59	4084.84	294.9	333.469	18.475	230.918	268.227
1999	1986.49	2587.06	2047.92	2318.96	1665.55	2601.14	1483.21	1765.98	647.518	1522.32	2565.08	1280.65	1406.45	1573.54	4291.57	321.8	240.3	18.278	271.477	262.73
2000	2156.81	2726.43	2245.86	2422.08	1816.43	2672.99	1749.01	1914.85	724.087	1607.01	2836.13	1494.68	1490.64	1718.61	4558.95	361.9	262.759	18.5643	309.633	221.783
2001	2271.46	2772.94	2366.6	2609.23	1930.96	2783.35	2034.4	2019.82	862.386	1705.29	3030.91	1562.22	1574.97	1901.33	4910.62	393.8	225.781	19.8628	353.903	195.196
2002	2426.48	2942.56	2542.46	2742.45	2100.26	3078.45	2298.96	2104.67	904.223	1841.3	3398.04	1654.42	1677.54	2060.47	5327.81	450.7	201.094	20.3007	375.242	169.022
2003	2546.28	3085.93	2822.68	2913.7	2219.46	3198.4	2520.87	2198.84	997.689	1849.96	3595.06	1764.62	1907.93	2211.54	5737.46	509.5	211.329	22.0672	401.455	254.304
2004	2745.63	3260.85	2913.28	3076	2432.15	3339.18	2755.42	2327.82	1081.45	1981.85	3811.39	1886.76	2014.34	2412.17	6096.54	583.9	254.292	25.1422	435.289	322.716
2005	2842.13	3324.08	2985.81	3282.45	2571.37	3294.47	3097.11	2463.72	1220.08	2124.38	4029.44	2082.2	2139.33	2568.47	6445.71	662.3	391.294	27.7514	472.108	354.062
2006	3023.1	3567.65	3136.92	3505.01	2768.65	3276.32	3304.41	2580.15	1406.62	2394.48	4329.41	2181.01	2393.31	2784.49	6809.48	748.8	485.393	34.64	501.038	362.464
2007	3196.23	3718.74	3286.23	3675.48	2941.96	3375.67	3649.3	2723.83	1566.64	2444.52	4578.09	2286.54	2570.71	2862.43	7163.17	876	599.604	35.9635	542.786	386
2008	3310.17	3964.85	3542.35	3822.64	3218.13	3628.03	4000.71	2852.86	1662.97	2729.96	4973.29	2440.61	2795.87	2971.15	7414.04	1094.5	716.756	37.9936	556.535	372.355
2009	3564.4	4119.75	3804.76	4108.76	3336.33	3624.45	4407.8	2998.57	1791.29	2970.21	5094.25	2589.16	2944.62	3150.24	7684.76	1314.3	731.92	38.4124	477.649	413.074
2010	3607.34	4236.32	3901.91	4242.34	3403.11	3405.99	4585.4	3204.95	1951.33	3020.4	5240.42	2645.66	2917.95	3036.12	7929.37	1490.1	919.669	45.2508	538.745	539.568
2011	3794.09	4362.34	4132.31	4263.42	3605.81	3420.63	4514.98	3799.12	2029.66	3130.81	5515.13	2566.97	2956.79	3087.31	8171.08	1807	1055.14	48.7228	565.129	597.359
2012	3807.68	4646.44	4286.41	4319.94	3759	3506.42	4658.28	4016.78	2131.93	3199.46	5738.48	2535.73	2929.36	3191.94	8422.99	2076.7	984.923	49.0514	580.748	579.749
2013	4176.85	4806.39	4485.48	4502.74	3890.79	3739.45	4980.4	4151.75	2224.63	3486.43	5966.64	2538.7	2952.18	3881.09	8617.43	2327.4	993.464	56.2188	617.875	526.5
2014	4206.85	4896	4522.05	4491.76	3870.4	3896.93	5001.32	4152.37	2361.44	3537.26	6081	2583.84	3053.07	3971.39	9024.21	2581.7	947.428	57.1511	593.398	509.833
2015	4420.44	5015.64	4611.25	4608.45	3983.54	4012	5130.68	4149.77	2487.94	3590.17	6567.03	2631.35	3152.99	4003	9451.34	2980.8	780.396	63.3177	534.811	470.797
